# Supplementary material for: Balancing Public & Economic Health in Japan during the COVID-19 Pandemic: A Descriptive Analysis
Source: Epidemiologia (Basel). 2022 Apr 8;3(2):199–217. doi: 10.3390/epidemiologia3020016 (PMC9620936; doi:10.3390/epidemiologia3020016)
Supplement: Supplementary file 1 [file epidemiologia-03-00016-s001.zip]

Archive with 1 entries (1 files):
- epidemiologia-1577519-Supplementary.pdf
